# Supplementary material for: Seasonal variation in hospitalizations for peptic ulcer disease: A five-year retrospective study from Latvia
Source: PLoS One. 2026 Mar 18;21(3):e0345328. doi: 10.1371/journal.pone.0345328 (PMC12998839; doi:10.1371/journal.pone.0345328)
Supplement: S1 Data — De-identified dataset used for statistical analyses. (XLSX) [file pone.0345328.s004.xlsx]

## Sheet: S1_Data
Year	Age_grp	Gender	UlcerGroup	UlcerTypeNum	LOS	Season	BleedGroup	COVIDera	Mortality	DischargeStatus
2020	0	1	K26	2	6	1	1	0	0	2
2020	1	0	K25	1	4	1	1	0	0	2
2020	1	1	K25	1	8	1	1	0	0	2
2020	1	0	K25	1	4	1	1	0	0	2
2020	1	0	K25	1	7	1	1	0	0	2
2020	1	0	K26	2	5	1	1	0	0	2
2020	0	1	K25	1	1	1	1	0	0	2
2020	0	0	K26	2	7	1	1	0	0	2
2020	1	0	K26	2	6	1	1	0	0	2
2020	0	0	K25	1	11	1	1	0	0	2
2020	0	1	K25	1	6	1	1	0	0	2
2020	1	1	K25	1	4	1	1	0	0	2
2020	1	0	K25	1	4	1	1	0	0	2
2020	0	1	K25	1	8	1	1	0	0	2
2020	1	0	K25	1	11	1	1	0	0	2
2020	1	0	K26	2	5	1	1	0	1	1
2020	1	0	K25	1	6	1	1	0	0	2
2020	0	1	K26	2	4	1	1	0	0	2
2020	0	1	K26	2	4	1	1	0	0	2
2020	1	0	K25	1	11	1	1	0	0	2
2020	0	1	K25	1	1	1	1	0	1	1
2020	1	0	K26	2	8	1	1	0	0	2
2020	1	1	K25	1	6	1	1	0	0	2
2020	1	1	K25	1	6	1	1	0	0	2
2020	1	1	K25	1	3	1	1	0	1	1
2020	0	0	K25	1	6	2	1	0	0	2
2020	0	1	K26	2	5	2	1	0	0	2
2020	0	1	K25	1	5	2	1	0	0	2
2020	0	1	K25	1	5	2	1	0	0	2
2020	1	0	K25	1	2	2	1	0	1	1
2020	1	1	K25	1	7	2	1	0	0	2
2020	0	0	K25	1	5	2	1	0	0	2
2020	1	0	K25	1	4	2	1	0	0	2
2020	1	1	K25	1	4	2	1	0	0	2
2020	0	1	K26	2	6	2	1	0	0	2
2020	0	1	K26	2	5	2	1	0	0	2
2020	0	1	K25	1	11	2	1	0	0	2
2020	1	0	K25	1	4	2	1	0	0	2
2020	0	1	K26	2	9	2	1	0	0	2
2020	1	0	K25	1	3	2	1	0	0	2
2020	0	1	K26	2	3	2	1	0	0	2
2020	0	1	K25	1	15	2	1	0	0	2
2020	1	1	K25	1	4	2	1	0	1	1
2020	0	0	K25	1	12	2	1	0	0	2
2020	0	1	K25	1	4	2	1	0	0	2
2020	0	0	K26	2	5	2	1	0	0	2
2020	0	0	K26	2	1	2	1	0	1	1
2020	1	1	K25	1	2	2	1	0	1	1
2020	1	0	K25	1	7	2	1	0	0	2
2020	1	0	K26	2	8	2	1	0	0	2
2020	1	0	K26	2	11	2	1	0	0	2
2020	0	1	K25	1	6	2	1	0	0	2
2020	0	1	K25	1	10	2	1	0	0	2
2020	0	1	K25	1	6	2	1	0	0	2
2020	0	1	K26	2	9	3	1	0	0	2
2020	0	1	K25	1	7	3	1	0	0	2
2020	0	1	K25	1	5	3	1	0	0	2
2020	1	0	K26	2	4	3	1	0	0	2
2020	1	0	K25	1	53	3	0	0	0	3
2020	0	1	K25	1	4	3	1	0	0	2
2020	1	0	K25	1	4	3	1	0	0	2
2020	0	1	K25	1	6	3	1	0	0	2
2020	1	0	K26	2	6	3	1	0	0	2
2020	0	1	K25	1	6	3	1	0	0	2
2020	1	0	K25	1	10	3	1	0	1	1
2020	1	0	K25	1	12	3	1	0	0	2
2020	1	1	K25	1	3	3	1	0	0	3
2020	1	1	K25	1	5	3	0	0	0	3
2020	0	1	K25	1	7	3	1	0	0	2
2020	0	1	K25	1	11	3	1	0	0	2
2020	0	0	K26	2	5	3	1	0	0	2
2020	1	1	K25	1	7	3	0	0	0	2
2020	1	1	K25	1	12	3	1	0	0	2
2020	1	0	K25	1	10	3	1	0	0	2
2020	0	1	K26	2	6	3	1	0	0	2
2020	0	1	K25	1	6	3	1	0	0	2
2020	0	1	K25	1	2	3	1	0	1	1
2020	0	1	K25	1	5	3	1	0	0	2
2020	1	1	K26	2	5	3	1	0	0	2
2020	0	1	K25	1	6	3	1	0	0	2
2020	1	1	K26	2	10	3	1	0	0	2
2020	1	0	K25	1	8	3	1	0	0	2
2020	0	1	K25	1	5	3	1	0	0	2
2020	0	1	K26	2	6	3	1	0	0	2
2020	0	0	K25	1	5	3	1	0	0	2
2020	1	0	K25	1	6	3	1	0	0	2
2020	1	0	K26	2	10	4	1	0	0	2
2020	1	0	K25	1	1	4	1	0	1	1
2020	0	1	K25	1	11	4	1	0	0	2
2020	0	0	K25	1	15	4	1	0	0	2
2020	0	1	K25	1	7	4	1	0	0	2
2020	0	1	K25	1	6	4	1	0	0	2
2020	1	0	K25	1	5	4	1	0	0	2
2020	1	0	K25	1	8	4	1	0	0	2
2020	0	0	K25	1	6	4	1	0	0	2
2020	1	0	K25	1	6	4	1	0	0	2
2020	1	1	K25	1	10	4	1	0	0	2
2020	0	0	K25	1	5	4	1	0	0	2
2020	0	1	K26	2	7	4	1	0	0	2
2020	0	0	K26	2	12	4	1	0	0	2
2020	1	0	K25	1	6	4	1	0	0	2
2020	1	1	K25	1	16	4	1	0	0	2
2020	0	1	K25	1	5	4	1	0	0	2
2020	0	1	K26	2	7	4	1	0	0	2
2020	0	1	K25	1	9	4	1	0	0	2
2020	1	1	K25	1	6	4	1	0	0	2
2020	1	1	K25	1	9	4	1	0	0	2
2020	0	1	K25	1	5	4	1	0	0	2
2020	1	0	K25	1	9	4	1	0	0	2
2020	0	1	K25	1	5	4	1	0	0	2
2020	0	1	K25	1	7	4	1	0	0	2
2020	0	1	K26	2	9	4	1	0	0	2
2020	0	1	K26	2	6	4	1	0	0	2
2020	1	0	K25	1	9	4	1	0	0	2
2020	0	1	K26	2	8	4	1	0	0	2
2020	0	1	K26	2	7	1	1	0	0	2
2020	0	1	K26	2	6	1	1	0	0	2
2020	1	0	K25	1	11	1	1	0	0	2
2020	0	1	K25	1	4	1	1	0	0	2
2020	1	1	K25	1	5	1	1	0	0	2
2020	1	0	K25	1	9	1	1	0	0	2
2020	0	1	K25	1	3	1	1	0	0	2
2021	0	1	K25	1	4	1	1	0	0	2
2021	1	0	K25	1	7	1	1	0	1	1
2021	0	0	K25	1	7	1	1	0	0	2
2021	1	1	K26	2	4	1	1	0	0	2
2021	0	0	K26	2	5	1	1	0	0	2
2021	1	1	K26	2	11	1	1	0	0	2
2021	0	1	K26	2	11	1	1	0	0	2
2021	1	1	K25	1	7	1	1	0	0	2
2021	0	1	K26	2	6	1	1	0	0	2
2021	0	0	K26	2	6	1	1	0	0	2
2021	1	0	K26	2	14	1	1	0	0	2
2021	0	0	K25	1	6	1	1	0	0	2
2021	1	1	K25	1	16	2	1	0	0	2
2021	1	0	K25	1	11	2	1	0	0	2
2021	0	0	K25	1	5	2	1	0	0	2
2021	0	1	K25	1	10	2	1	0	0	3
2021	0	1	K25	1	6	2	1	0	0	2
2021	1	0	K25	1	3	2	1	0	0	2
2021	0	1	K25	1	4	2	1	0	0	2
2021	1	1	K25	1	9	2	1	0	0	2
2021	0	1	K26	2	5	2	1	0	0	2
2021	0	1	K26	2	8	2	1	0	0	2
2021	0	1	K25	1	6	2	1	0	0	2
2021	1	0	K25	1	7	2	1	0	0	2
2021	1	0	K26	2	4	2	1	0	0	2
2021	1	1	K25	1	7	2	1	0	0	2
2021	1	0	K25	1	7	2	1	0	0	2
2021	0	1	K26	2	7	2	1	0	0	2
2021	1	1	K25	1	7	2	1	0	0	2
2021	0	1	K25	1	22	2	1	0	0	2
2021	0	1	K26	2	5	2	1	0	0	2
2021	1	1	K27	3	9	2	1	0	0	2
2021	0	1	K26	2	7	3	1	0	0	2
2021	0	0	K26	2	3	3	1	0	0	2
2021	0	0	K25	1	8	3	1	0	0	2
2021	0	1	K26	2	9	3	1	0	0	2
2021	1	0	K25	1	6	3	1	0	0	2
2021	1	0	K25	1	5	3	0	0	0	2
2021	0	1	K26	2	4	3	1	0	0	2
2021	0	1	K25	1	7	3	1	0	0	2
2021	1	0	K26	2	4	3	1	0	0	2
2021	1	0	K25	1	1	3	1	0	1	1
2021	1	0	K25	1	6	3	1	0	0	2
2021	1	0	K26	2	5	3	1	0	0	2
2021	0	0	K25	1	5	3	1	0	0	2
2021	1	0	K25	1	5	3	1	0	0	2
2021	0	1	K25	1	6	3	1	0	0	2
2021	1	0	K25	1	9	3	1	0	0	2
2021	1	1	K25	1	6	3	1	0	0	2
2021	1	0	K26	2	4	3	1	0	0	2
2021	0	1	K25	1	7	3	1	0	0	2
2021	0	1	K25	1	5	3	1	0	0	2
2021	1	0	K25	1	4	3	1	0	0	2
2021	0	1	K26	2	9	3	1	0	0	2
2021	0	1	K25	1	4	3	1	0	0	2
2021	0	1	K28	4	6	3	1	0	0	2
2021	0	0	K25	1	4	3	1	0	0	2
2021	1	0	K25	1	9	3	1	0	1	1
2021	0	1	K26	2	4	3	1	0	0	2
2021	1	1	K26	2	11	3	1	0	0	2
2021	0	1	K25	1	9	3	1	0	0	2
2021	1	1	K25	1	10	3	1	0	0	2
2021	0	1	K26	2	7	3	1	0	0	2
2021	1	0	K25	1	4	3	1	0	1	1
2021	1	0	K26	2	5	3	1	0	0	2
2021	1	0	K26	2	10	3	1	0	0	2
2021	0	1	K26	2	7	3	1	0	0	2
2021	0	1	K26	2	4	3	1	0	1	1
2021	1	1	K25	1	4	3	1	0	0	2
2021	0	0	K25	1	4	3	1	0	0	2
2021	0	0	K25	1	6	3	1	0	0	2
2021	0	1	K26	2	5	3	1	0	0	2
2021	0	1	K25	1	8	3	1	0	0	2
2021	1	0	K25	1	14	3	1	0	0	2
2021	0	1	K25	1	7	4	1	0	0	2
2021	1	1	K25	1	8	4	1	0	0	2
2021	1	1	K28	4	13	4	1	0	0	2
2021	1	1	K26	2	9	4	1	0	0	2
2021	1	1	K25	1	4	4	1	0	1	1
2021	1	0	K25	1	10	4	1	0	1	1
2021	0	1	K26	2	14	4	1	0	0	2
2021	1	1	K26	2	8	4	1	0	0	2
2021	1	0	K25	1	9	4	1	0	0	2
2021	1	1	K25	1	11	4	1	0	0	2
2021	1	1	K25	1	5	4	1	0	0	3
2021	1	1	K28	4	4	4	1	0	0	2
2021	0	0	K25	1	10	4	1	0	0	2
2021	0	1	K25	1	9	4	1	0	0	2
2021	1	0	K26	2	2	4	1	0	1	1
2021	1	0	K25	1	6	4	1	0	0	2
2021	0	1	K26	2	5	4	1	0	0	2
2021	0	1	K25	1	5	4	1	0	0	2
2021	1	0	K26	2	6	4	1	0	0	2
2021	0	0	K25	1	12	4	1	0	0	2
2021	1	0	K25	1	6	4	1	0	0	2
2021	0	1	K25	1	4	4	1	0	0	2
2021	0	1	K25	1	2	4	1	0	0	3
2021	1	1	K26	2	14	4	1	0	0	2
2021	0	0	K25	1	5	4	1	0	0	2
2021	0	1	K26	2	9	4	1	0	0	2
2021	0	1	K26	2	3	4	1	0	0	2
2021	1	1	K26	2	2	4	1	0	1	1
2021	1	1	K25	1	4	4	1	0	0	2
2021	0	0	K25	1	7	4	1	0	0	2
2021	0	1	K25	1	5	4	1	0	0	2
2021	1	1	K25	1	9	4	1	0	0	2
2021	1	1	K27	3	16	1	1	0	0	2
2021	0	0	K26	2	5	1	1	0	0	2
2021	1	0	K26	2	4	1	1	0	0	2
2021	1	0	K26	2	4	1	1	0	0	2
2021	1	0	K25	1	4	1	1	0	0	2
2021	1	1	K25	1	5	1	1	0	0	2
2021	1	1	K26	2	5	1	1	0	0	2
2021	1	1	K26	2	7	1	1	0	0	2
2022	0	1	K26	2	5	1	1	1	0	2
2022	1	1	K26	2	4	1	1	1	1	1
2022	1	0	K25	1	12	1	1	1	0	2
2022	0	1	K25	1	5	1	1	1	0	2
2022	1	0	K25	1	8	1	1	1	0	2
2022	1	1	K25	1	8	1	1	1	0	2
2022	1	1	K25	1	5	1	0	1	0	2
2022	1	1	K25	1	9	1	1	1	0	2
2022	1	0	K26	2	11	1	1	1	1	1
2022	1	0	K26	2	13	1	1	1	0	2
2022	1	0	K25	1	7	1	1	1	0	2
2022	0	1	K25	1	5	1	1	1	0	2
2022	1	0	K26	2	6	1	1	1	0	2
2022	1	0	K25	1	10	1	1	1	0	2
2022	1	0	K25	1	11	2	1	1	1	1
2022	0	1	K25	1	5	2	1	1	0	2
2022	1	0	K25	1	3	2	1	1	1	1
2022	1	0	K25	1	8	2	1	1	0	2
2022	1	1	K25	1	13	2	1	1	0	2
2022	1	0	K25	1	11	2	1	1	0	2
2022	0	1	K26	2	8	2	1	1	0	2
2022	1	1	K25	1	7	2	1	1	0	2
2022	0	1	K25	1	7	2	1	1	0	2
2022	0	1	K26	2	13	2	1	1	0	2
2022	1	1	K25	1	11	2	1	1	0	2
2022	0	1	K25	1	15	2	1	1	0	2
2022	1	1	K26	2	6	2	1	1	0	2
2022	0	1	K25	1	8	2	1	1	0	2
2022	0	1	K25	1	7	2	1	1	0	2
2022	1	0	K26	2	8	2	1	1	0	2
2022	0	1	K26	2	7	2	1	1	0	2
2022	1	0	K25	1	6	2	1	1	1	1
2022	0	1	K25	1	9	2	1	1	0	2
2022	0	1	K26	2	7	2	1	1	0	2
2022	1	0	K26	2	22	2	1	1	0	2
2022	1	1	K26	2	7	2	1	1	0	2
2022	0	0	K26	2	5	2	1	1	0	2
2022	0	0	K26	2	5	2	1	1	0	2
2022	1	1	K25	1	7	2	1	1	0	2
2022	0	0	K25	1	4	2	1	1	0	2
2022	1	0	K25	1	8	2	1	1	0	2
2022	1	1	K25	1	22	2	1	1	0	2
2022	0	0	K25	1	4	3	1	1	0	2
2022	0	1	K26	2	4	3	1	1	0	2
2022	1	0	K25	1	8	3	1	1	0	2
2022	0	1	K26	2	5	3	1	1	0	2
2022	1	0	K25	1	6	3	1	1	0	2
2022	1	1	K25	1	13	3	1	1	0	2
2022	1	1	K26	2	10	3	1	1	0	3
2022	0	1	K25	1	2	3	1	1	0	3
2022	1	1	K26	2	12	3	1	1	0	2
2022	1	1	K25	1	13	3	1	1	0	2
2022	0	1	K26	2	4	3	0	1	0	2
2022	1	0	K26	2	4	3	1	1	0	2
2022	1	1	K25	1	4	3	1	1	0	2
2022	1	1	K26	2	9	3	1	1	0	2
2022	0	1	K26	2	9	3	1	1	0	2
2022	0	1	K26	2	5	3	1	1	0	2
2022	1	0	K25	1	17	3	1	1	0	2
2022	0	1	K26	2	4	3	1	1	0	2
2022	1	1	K25	1	8	3	1	1	0	2
2022	1	0	K25	1	2	3	1	1	0	3
2022	1	1	K25	1	7	3	1	1	0	2
2022	0	1	K25	1	6	3	1	1	0	2
2022	1	1	K25	1	10	3	1	1	0	2
2022	1	1	K25	1	6	3	1	1	0	2
2022	0	1	K25	1	5	3	1	1	0	2
2022	0	1	K26	2	14	3	1	1	0	2
2022	1	0	K25	1	7	3	1	1	0	2
2022	0	1	K25	1	9	4	1	1	0	2
2022	0	1	K25	1	7	4	1	1	0	2
2022	0	1	K26	2	6	4	1	1	0	2
2022	1	1	K25	1	11	4	1	1	0	2
2022	1	0	K25	1	7	4	1	1	1	1
2022	0	1	K25	1	3	4	1	1	0	2
2022	1	1	K25	1	9	4	1	1	0	2
2022	0	1	K26	2	7	4	1	1	0	2
2022	0	0	K25	1	16	4	1	1	0	2
2022	0	1	K26	2	7	4	1	1	0	2
2022	1	1	K25	1	8	4	1	1	0	2
2022	0	0	K26	2	12	4	1	1	0	2
2022	1	1	K25	1	4	4	0	1	0	2
2022	0	1	K26	2	7	4	1	1	0	2
2022	0	1	K25	1	8	4	1	1	0	2
2022	1	1	K25	1	5	4	1	1	0	2
2022	1	1	K25	1	12	4	1	1	0	2
2022	0	1	K26	2	2	4	1	1	0	3
2022	1	0	K25	1	2	4	1	1	0	3
2022	0	1	K26	2	4	4	1	1	0	2
2022	1	0	K25	1	10	4	1	1	0	2
2022	1	1	K25	1	7	4	1	1	0	2
2022	0	0	K25	1	12	1	1	1	0	2
2022	0	0	K25	1	6	1	1	1	0	2
2022	0	1	K25	1	9	1	1	1	0	2
2022	1	1	K25	1	4	1	1	1	0	2
2022	1	1	K25	1	7	1	1	1	0	2
2022	1	1	K25	1	5	1	1	1	0	2
2022	0	1	K26	2	5	1	1	1	0	2
2022	1	1	K25	1	5	1	1	1	0	2
2022	1	1	K26	2	11	1	1	1	0	2
2022	1	0	K25	1	10	1	1	1	0	2
2022	0	1	K26	2	3	1	1	1	0	2
2023	0	1	K26	2	5	1	1	1	0	2
2023	0	1	K25	1	7	1	1	1	0	2
2023	0	0	K26	2	1	1	1	1	1	1
2023	1	1	K25	1	14	1	1	1	0	2
2023	0	0	K25	1	9	1	1	1	0	2
2023	1	1	K26	2	8	1	1	1	0	2
2023	1	1	K26	2	8	1	0	1	0	2
2023	1	0	K25	1	19	1	1	1	0	2
2023	0	1	K25	1	8	1	1	1	0	2
2023	0	0	K25	1	3	1	0	1	0	2
2023	1	0	K25	1	5	1	1	1	0	2
2023	0	1	K26	2	12	1	1	1	1	1
2023	1	0	K25	1	3	1	1	1	0	3
2023	1	1	K25	1	9	1	1	1	0	2
2023	1	0	K25	1	11	1	1	1	0	2
2023	1	0	K26	2	10	1	1	1	0	3
2023	1	1	K25	1	12	1	1	1	0	2
2023	1	1	K26	2	11	1	1	1	0	2
2023	1	1	K26	2	10	1	1	1	0	2
2023	0	1	K25	1	6	1	1	1	0	2
2023	0	1	K26	2	4	1	1	1	0	2
2023	0	0	K25	1	4	2	1	1	0	2
2023	0	1	K26	2	5	2	0	1	0	2
2023	0	1	K26	2	7	2	1	1	0	2
2023	1	0	K25	1	16	2	1	1	0	2
2023	1	0	K25	1	9	2	1	1	0	2
2023	1	0	K25	1	9	2	1	1	0	2
2023	1	1	K25	1	7	2	1	1	0	2
2023	1	1	K25	1	9	2	1	1	0	2
2023	0	1	K26	2	12	2	1	1	0	2
2023	1	0	K26	2	7	2	1	1	0	2
2023	0	1	K26	2	4	2	1	1	0	2
2023	1	0	K26	2	4	2	1	1	0	2
2023	0	1	K25	1	4	2	1	1	0	2
2023	0	0	K25	1	6	2	1	1	0	2
2023	1	0	K25	1	4	2	1	1	1	1
2023	1	1	K25	1	7	2	1	1	0	2
2023	0	1	K25	1	3	2	1	1	0	2
2023	1	1	K25	1	5	2	1	1	0	2
2023	1	1	K26	2	5	2	1	1	0	2
2023	0	1	K26	2	26	2	1	1	0	2
2023	0	0	K25	1	8	2	1	1	0	2
2023	1	0	K25	1	6	2	1	1	0	2
2023	1	0	K27	3	13	2	1	1	0	2
2023	1	1	K26	2	18	2	1	1	0	3
2023	1	1	K26	2	8	2	1	1	0	2
2023	0	1	K25	1	7	2	1	1	0	2
2023	0	1	K26	2	7	2	1	1	0	2
2023	1	0	K25	1	30	3	1	1	1	1
2023	0	1	K26	2	5	3	1	1	0	2
2023	1	1	K25	1	6	3	1	1	0	2
2023	0	0	K26	2	6	3	1	1	0	2
2023	0	1	K26	2	7	3	1	1	0	2
2023	1	0	K26	2	41	3	1	1	0	2
2023	0	0	K25	1	6	3	1	1	0	2
2023	0	1	K25	1	5	3	1	1	0	2
2023	1	0	K25	1	3	3	1	1	1	1
2023	0	1	K26	2	33	3	1	1	0	2
2023	1	1	K25	1	12	3	1	1	0	2
2023	0	1	K26	2	5	3	1	1	0	2
2023	1	1	K26	2	7	3	1	1	0	2
2023	1	0	K25	1	6	3	1	1	0	2
2023	1	0	K25	1	18	3	0	1	0	2
2023	0	1	K25	1	8	3	1	1	0	2
2023	0	1	K25	1	3	3	1	1	0	2
2023	0	1	K26	2	5	3	1	1	0	2
2023	1	1	K25	1	27	3	1	1	0	2
2023	0	1	K25	1	4	3	1	1	0	2
2023	0	1	K25	1	10	3	1	1	0	2
2023	0	1	K25	1	9	3	1	1	0	2
2023	0	0	K25	1	7	3	1	1	0	2
2023	0	1	K26	2	4	3	1	1	0	2
2023	0	1	K25	1	5	3	1	1	0	2
2023	1	0	K25	1	9	3	1	1	0	2
2023	0	1	K26	2	9	3	1	1	0	2
2023	1	0	K26	2	8	3	1	1	0	2
2023	1	0	K25	1	4	3	1	1	0	2
2023	0	1	K25	1	3	3	0	1	0	2
2023	1	0	K25	1	8	3	1	1	0	2
2023	0	1	K25	1	4	3	1	1	0	2
2023	0	1	K25	1	4	3	1	1	0	2
2023	0	1	K25	1	5	3	1	1	0	2
2023	0	1	K25	1	2	3	1	1	0	2
2023	0	0	K26	2	5	3	1	1	0	2
2023	1	0	K26	2	8	3	1	1	0	2
2023	1	1	K25	1	22	3	1	1	0	2
2023	0	1	K26	2	6	3	1	1	0	2
2023	0	0	K26	2	11	3	1	1	0	3
2023	0	1	K26	2	6	3	1	1	0	2
2023	0	0	K25	1	5	3	1	1	0	2
2023	1	1	K27	3	3	3	1	1	1	1
2023	0	1	K25	1	1	3	1	1	1	1
2023	1	1	K27	3	14	3	1	1	1	1
2023	0	1	K26	2	4	3	1	1	0	2
2023	0	0	K25	1	4	3	1	1	0	2
2023	0	1	K26	2	5	3	1	1	0	2
2023	1	1	K26	2	5	4	1	1	0	2
2023	1	0	K25	1	10	4	1	1	0	2
2023	1	1	K25	1	9	4	1	1	0	2
2023	0	1	K25	1	5	4	1	1	0	2
2023	1	1	K25	1	8	4	1	1	0	2
2023	1	1	K25	1	15	4	1	1	0	2
2023	0	1	K25	1	7	4	1	1	0	2
2023	1	1	K26	2	10	4	1	1	0	2
2023	1	0	K28	4	12	4	1	1	1	1
2023	1	1	K26	2	7	4	1	1	0	2
2023	1	0	K25	1	3	4	1	1	0	2
2023	0	0	K26	2	7	4	1	1	0	2
2023	1	1	K25	1	9	4	1	1	0	2
2023	0	0	K25	1	9	4	1	1	0	2
2023	0	0	K25	1	17	4	0	1	0	2
2023	0	1	K25	1	6	4	1	1	0	2
2023	0	0	K25	1	10	4	1	1	0	2
2023	1	0	K26	2	12	4	1	1	0	2
2023	0	0	K26	2	7	4	1	1	0	2
2023	1	1	K26	2	10	4	1	1	0	2
2023	0	0	K26	2	10	4	1	1	0	2
2023	1	1	K25	1	6	4	1	1	0	2
2023	0	0	K25	1	4	4	1	1	0	2
2023	1	0	K26	2	4	4	1	1	1	1
2023	0	1	K26	2	4	1	1	1	0	2
2023	0	1	K26	2	3	1	1	1	0	2
2023	1	1	K26	2	13	1	1	1	0	2
2023	0	1	K25	1	5	1	1	1	0	2
2023	1	0	K25	1	27	1	1	1	0	2
2023	1	0	K25	1	2	1	1	1	1	1
2023	1	1	K25	1	15	1	1	1	0	2
2023	0	1	K25	1	6	1	1	1	0	2
2023	1	1	K25	1	5	1	1	1	0	2
2023	1	1	K28	4	14	1	1	1	0	2
2024	1	0	K25	1	5	1	1	1	0	2
2024	0	0	K26	2	9	1	1	1	0	2
2024	1	0	K25	1	19	1	1	1	0	2
2024	1	0	K25	1	9	1	1	1	0	2
2024	1	0	K25	1	8	1	1	1	0	2
2024	1	1	K25	1	5	1	1	1	0	2
2024	0	1	K26	2	2	1	1	1	0	2
2024	1	0	K25	1	5	1	1	1	0	2
2024	1	1	K25	1	10	1	0	1	0	2
2024	1	0	K25	1	9	1	1	1	0	3
2024	1	1	K25	1	4	1	1	1	0	2
2024	0	0	K26	2	5	1	1	1	0	2
2024	1	0	K25	1	8	1	1	1	0	2
2024	1	0	K25	1	11	1	1	1	0	2
2024	0	1	K25	1	8	1	1	1	0	2
2024	1	0	K25	1	7	1	1	1	1	1
2024	0	1	K25	1	7	1	1	1	0	2
2024	1	0	K26	2	7	1	1	1	0	2
2024	1	1	K25	1	6	1	1	1	0	2
2024	1	1	K28	4	6	2	1	1	0	2
2024	1	1	K25	1	10	2	1	1	0	2
2024	1	0	K25	1	6	2	1	1	0	2
2024	0	0	K25	1	11	2	1	1	1	1
2024	1	1	K25	1	4	2	1	1	0	2
2024	0	1	K25	1	2	2	1	1	0	2
2024	0	0	K25	1	8	2	1	1	0	2
2024	1	1	K25	1	3	2	1	1	0	2
2024	0	0	K25	1	6	2	1	1	0	2
2024	1	1	K25	1	12	2	1	1	0	2
2024	0	1	K25	1	8	2	1	1	0	2
2024	0	1	K26	2	4	2	1	1	0	2
2024	1	1	K26	2	6	2	1	1	1	1
2024	1	0	K26	2	10	2	1	1	0	2
2024	0	1	K25	1	2	2	1	1	1	1
2024	1	1	K25	1	9	2	1	1	0	2
2024	1	0	K25	1	6	2	0	1	0	2
2024	1	0	K25	1	6	2	1	1	0	2
2024	0	1	K25	1	11	2	1	1	0	2
2024	1	0	K25	1	6	2	1	1	0	2
2024	0	1	K26	2	8	2	1	1	0	2
2024	1	1	K25	1	4	2	1	1	0	2
2024	0	1	K25	1	4	2	1	1	0	2
2024	0	1	K25	1	28	2	1	1	0	2
2024	0	1	K25	1	19	2	1	1	0	2
2024	1	1	K25	1	6	2	1	1	0	2
2024	0	1	K26	2	6	2	1	1	0	2
2024	1	0	K26	2	11	2	1	1	0	2
2024	1	0	K26	2	8	2	1	1	0	2
2024	1	0	K25	1	9	2	1	1	0	2
2024	0	1	K26	2	27	2	1	1	0	2
2024	1	0	K25	1	11	2	1	1	0	3
2024	1	0	K26	2	6	2	1	1	0	2
2024	1	1	K26	2	9	2	1	1	0	2
2024	0	0	K26	2	3	2	1	1	0	2
2024	1	0	K25	1	4	2	1	1	0	2
2024	1	0	K26	2	5	2	1	1	0	2
2024	1	0	K27	3	12	2	1	1	0	2
2024	1	1	K25	1	11	3	1	1	0	2
2024	0	0	K25	1	3	3	1	1	0	2
2024	1	0	K26	2	3	3	1	1	1	1
2024	1	1	K26	2	14	3	0	1	1	1
2024	0	1	K25	1	5	3	1	1	0	2
2024	1	0	K25	1	6	3	1	1	0	2
2024	0	0	K25	1	6	3	1	1	0	2
2024	0	0	K25	1	2	3	1	1	0	2
2024	1	1	K25	1	4	3	1	1	0	2
2024	0	1	K25	1	5	3	1	1	0	2
2024	1	0	K26	2	6	3	1	1	0	2
2024	1	0	K25	1	5	3	1	1	0	2
2024	1	0	K26	2	7	3	1	1	0	2
2024	1	0	K26	2	8	3	1	1	0	2
2024	0	0	K25	1	6	3	1	1	0	2
2024	1	1	K25	1	13	3	1	1	0	2
2024	0	1	K25	1	3	3	1	1	0	2
2024	1	1	K26	2	6	3	1	1	0	2
2024	1	1	K25	1	4	3	1	1	0	2
2024	0	1	K26	2	2	3	1	1	1	1
2024	1	0	K25	1	6	3	1	1	0	2
2024	1	1	K25	1	12	3	1	1	0	2
2024	1	0	K26	2	5	3	1	1	0	2
2024	0	1	K25	1	2	3	1	1	0	2
2024	1	1	K25	1	5	3	1	1	0	2
2024	0	1	K25	1	10	3	1	1	0	2
2024	1	0	K26	2	20	3	1	1	0	3
2024	1	0	K26	2	8	3	1	1	0	2
2024	0	1	K25	1	12	3	1	1	0	2
2024	1	0	K25	1	6	3	1	1	0	2
2024	0	1	K25	1	5	3	1	1	0	2
2024	1	0	K25	1	11	3	1	1	0	2
2024	0	1	K26	2	5	3	1	1	0	2
2024	0	0	K25	1	5	3	1	1	0	2
2024	1	1	K26	2	5	3	1	1	0	2
2024	1	0	K25	1	40	4	1	1	0	2
2024	0	1	K27	3	6	4	1	1	0	2
2024	0	1	K25	1	16	4	1	1	0	2
2024	1	0	K27	3	6	4	1	1	0	2
2024	1	0	K26	2	6	4	1	1	0	2
2024	1	1	K25	1	4	4	1	1	0	2
2024	1	0	K25	1	10	4	1	1	0	2
2024	1	0	K25	1	15	4	1	1	1	1
2024	0	1	K26	2	4	4	1	1	0	2
2024	1	1	K27	3	4	4	1	1	0	2
2024	1	0	K25	1	14	4	1	1	0	2
2024	1	0	K25	1	13	4	1	1	0	2
2024	0	1	K26	2	4	4	1	1	0	2
2024	0	0	K26	2	11	4	1	1	0	3
2024	1	1	K25	1	4	4	1	1	0	2
2024	0	1	K25	1	5	4	1	1	0	2
2024	1	1	K27	3	5	4	1	1	0	2
2024	1	0	K25	1	9	4	1	1	0	2
2024	1	1	K25	1	5	4	1	1	0	2
2024	0	1	K25	1	3	4	1	1	0	2
2024	0	0	K25	1	4	4	1	1	0	2
2024	0	1	K26	2	6	4	1	1	0	2
2024	0	0	K26	2	3	4	1	1	0	2
2024	0	1	K25	1	4	4	1	1	0	2
2024	1	0	K25	1	9	4	1	1	0	2
2024	0	1	K25	1	7	4	1	1	0	2
2024	0	1	K26	2	21	4	0	1	0	3
2024	0	0	K25	1	6	4	1	1	0	2
2024	0	1	K25	1	4	4	1	1	0	2
2024	1	1	K25	1	4	4	1	1	0	2
2024	0	0	K26	2	6	4	1	1	0	2
2024	1	1	K25	1	7	4	1	1	0	2
2024	1	0	K25	1	12	4	1	1	0	2
2024	1	0	K25	1	3	4	0	1	1	1
2024	1	0	K25	1	4	4	1	1	0	2
2024	0	1	K25	1	7	4	1	1	0	2
2024	1	0	K26	2	8	4	1	1	0	2
2024	1	0	K26	2	4	1	1	1	0	2
2024	1	1	K25	1	5	1	1	1	0	2
2024	1	1	K26	2	9	1	1	1	0	2
2024	1	1	K26	2	9	1	1	1	0	2
2024	1	1	K26	2	6	1	1	1	0	3
2024	1	1	K25	1	4	1	1	1	1	1
2024	0	0	K26	2	2	1	1	1	0	2
2024	1	0	K25	1	2	1	1	1	1	1
2024	1	0	K26	2	2	1	1	1	1	1

## Sheet: Legends
Variable	Description
Year	Year of admission
Age_grp	0 = <65, 1 = ≥65
Gender	0 = Female, 1 = Male
UlcerGroup	K25 (Gastric), K26 (Duodenal), K27 (Unspecified), K28 (Gastrojejunal)
UlcerTypeNum	1 = Gastric, 2 = Duodenal, 3 = Unspecified, 4 = Gastrojejunal
LOS	Length of Hospital Stay in days
Season	1 = Winter, 2 = Spring, 3 = Summer, 4 = Fall
BleedGroup	0 = Non-bleeding, 1 = Bleeding
COVIDera	0 = COVID period (2020-2021), 1 = Post-COVID
Mortality	0 = Alive, 1 = Died in hospital
DischargeStatus	Code indicating discharge destination (e.g., 1=Dead, 2=Home, 3=Transfer)

## Sheet: TotalAdmission
Total admissions of patients aged 18 years and older to the hospital
Year	Total
2020	41571
2021	40733
2022	46318
2023	47590
2024	47263
